# Supplementary material for: Atomistic mechanism of phase transformation between topologically close-packed complex intermetallics
Source: Nat Commun. 2022 May 5;13:2487. doi: 10.1038/s41467-022-30040-0 (PMC9072387; doi:10.1038/s41467-022-30040-0)
Supplement: Supplementary file 4 — Supplementary Data 1 [file 41467_2022_30040_MOESM4_ESM.cif]

data_miu-R
_audit_creation_date              2021-11-29
_audit_creation_method            'Materials Studio'
_symmetry_space_group_name_H-M    'R-3M'
_symmetry_Int_Tables_number       166
_symmetry_cell_setting            trigonal
loop_
_symmetry_equiv_pos_as_xyz
  x,y,z
  z,x,y
  y,z,x
  -y,-x,-z
  -x,-z,-y
  -z,-y,-x
  -x,-y,-z
  -z,-x,-y
  -y,-z,-x
  y,x,z
  x,z,y
  z,y,x
_cell_length_a                    8.9362
_cell_length_b                    8.9362
_cell_length_c                    8.9362
_cell_angle_alpha                 30.7799
_cell_angle_beta                  30.7799
_cell_angle_gamma                 30.7799
loop_
_atom_site_label
_atom_site_type_symbol
_atom_site_fract_x
_atom_site_fract_y
_atom_site_fract_z
_atom_site_U_iso_or_equiv
_atom_site_adp_type
_atom_site_occupancy
Co1    Co    0.00000   0.00000   0.00000   0.01267  Uiso   1.00
Co2    Co    0.09000   0.09000   0.59000   0.01267  Uiso   1.00
W1     W     0.16667   0.16667   0.16667   0.01267  Uiso   1.00
W3     W     0.34600   0.34600   0.34600   0.01267  Uiso   1.00
W5     W     0.44800   0.44800   0.44800   0.01267  Uiso   1.00
