# Supplementary material for: Atomistic mechanism of phase transformation between topologically close-packed complex intermetallics
Source: Nat Commun. 2022 May 5;13:2487. doi: 10.1038/s41467-022-30040-0 (PMC9072387; doi:10.1038/s41467-022-30040-0)
Supplement: Supplementary file 6 — Supplementary Data 3 [file 41467_2022_30040_MOESM6_ESM.cif]

data_3D\Atomistic\(2)
_audit_creation_date              2021-11-28
_audit_creation_method            'Materials Studio'
_symmetry_space_group_name_H-M    'P42/MNM'
_symmetry_Int_Tables_number       136
_symmetry_cell_setting            tetragonal
loop_
_symmetry_equiv_pos_as_xyz
  x,y,z
  -x,-y,z
  -y+1/2,x+1/2,z+1/2
  y+1/2,-x+1/2,z+1/2
  -x+1/2,y+1/2,-z+1/2
  x+1/2,-y+1/2,-z+1/2
  y,x,-z
  -y,-x,-z
  -x,-y,-z
  x,y,-z
  y+1/2,-x+1/2,-z+1/2
  -y+1/2,x+1/2,-z+1/2
  x+1/2,-y+1/2,z+1/2
  -x+1/2,y+1/2,z+1/2
  -y,-x,z
  y,x,z
_cell_length_a                    9.1200
_cell_length_b                    9.1200
_cell_length_c                    4.7200
_cell_angle_alpha                 90.0000
_cell_angle_beta                  90.0000
_cell_angle_gamma                 90.0000
loop_
_atom_site_label
_atom_site_type_symbol
_atom_site_fract_x
_atom_site_fract_y
_atom_site_fract_z
_atom_site_U_iso_or_equiv
_atom_site_adp_type
_atom_site_occupancy
Ni1    Ni    0.00000   0.00000   0.00000   0.00000  Uiso   1.00
Ni2    Ni    0.39900   0.39900   0.00000   0.00000  Uiso   1.00
Ni3    Ni    0.18300   0.18300   0.25100   0.00000  Uiso   1.00
Ni4    Ni    0.46400   0.13100   0.00000   0.00000  Uiso   1.00
Ni5    Ni    0.74100   0.06600   0.00000   0.00000  Uiso   1.00
loop_
_geom_bond_atom_site_label_1
_geom_bond_atom_site_label_2
_geom_bond_distance
_geom_bond_site_symmetry_2
_ccdc_geom_bond_type
Ni1    Ni3     2.641   .     S
Ni1    Ni3     2.641   2     S
Ni1    Ni3     2.641   7     S
Ni1    Ni3     2.641   8     S
Ni1    Ni5     2.438   1_455 S
Ni1    Ni5     2.438   2_655 S
Ni1    Ni5     2.438   7_545 S
Ni1    Ni5     2.438   8_565 S
Ni1    Ni2     2.696   4_455 S
Ni1    Ni2     2.696   3_545 S
Ni1    Ni2     2.696   3_544 S
Ni1    Ni2     2.696   4_454 S
Ni2    Ni4     2.515   .     S
Ni2    Ni4     2.515   7     S
Ni2    Ni1     2.696   3_554 S
Ni2    Ni1     2.696   3     S
Ni2    Ni2     2.605   2_665 S
Ni3    Ni5     2.653   8_565 S
Ni3    Ni5     2.653   2_655 S
Ni3    Ni5     2.627   3_545 S
Ni3    Ni5     2.627   6_455 S
Ni3    Ni3     2.369   7     S
Ni3    Ni3     2.351   7_556 S
Ni4    Ni5     2.595   .     S
Ni4    Ni5     2.579   3_545 S
Ni4    Ni5     2.579   3_544 S
Ni4    Ni4     2.478   2_655 S
Ni4    Ni5     2.593   2_655 S
Ni5    Ni1     2.438   1_655 S
Ni5    Ni3     2.653   8_655 S
Ni5    Ni3     2.653   2_655 S
Ni5    Ni3     2.627   4_554 S
Ni5    Ni3     2.627   6     S
Ni5    Ni4     2.579   4_554 S
Ni5    Ni4     2.579   4     S
Ni5    Ni4     2.593   2_655 S
Ni5    Ni5     2.489   8_665 S
