# Supplementary material for: Atomistic mechanism of phase transformation between topologically close-packed complex intermetallics
Source: Nat Commun. 2022 May 5;13:2487. doi: 10.1038/s41467-022-30040-0 (PMC9072387; doi:10.1038/s41467-022-30040-0)
Supplement: Supplementary file 7 — Supplementary Data 4 [file 41467_2022_30040_MOESM7_ESM.cif]

data_3D\Atomistic
_audit_creation_date              2021-11-27
_audit_creation_method            'Materials Studio'
_symmetry_space_group_name_H-M    'PNMA'
_symmetry_Int_Tables_number       62
_symmetry_cell_setting            orthorhombic
loop_
_symmetry_equiv_pos_as_xyz
  x,y,z
  -x+1/2,-y,z+1/2
  -x,y+1/2,-z
  x+1/2,-y+1/2,-z+1/2
  -x,-y,-z
  x+1/2,y,-z+1/2
  x,-y+1/2,z
  -x+1/2,y+1/2,z+1/2
_cell_length_a                    16.9400
_cell_length_b                    4.7400
_cell_length_c                    9.0200
_cell_angle_alpha                 90.0000
_cell_angle_beta                  90.0000
_cell_angle_gamma                 90.0000
loop_
_atom_site_label
_atom_site_type_symbol
_atom_site_fract_x
_atom_site_fract_y
_atom_site_fract_z
_atom_site_U_iso_or_equiv
_atom_site_adp_type
_atom_site_occupancy
Ni1    Ni    0.53600   0.99930   0.25000   0.00000  Uiso   1.00
Ni2    Ni    0.28800   0.00000   0.38300   0.00000  Uiso   1.00
Ni3    Ni    0.11570   0.25000   0.06835   0.00000  Uiso   1.00
Ni4    Ni    0.25135   0.25000   0.14315   0.00000  Uiso   1.00
Ni5    Ni    0.15790   0.25000   0.33285   0.00000  Uiso   1.00
Ni6    Ni    0.18595   0.25000   0.59790   0.00000  Uiso   1.00
Ni7    Ni    0.34600   0.25000   0.66900   0.00000  Uiso   1.00
Ni8    Ni    0.45000   0.25000   0.45900   0.00000  Uiso   1.00
Ni9    Ni    0.40800   0.25000   0.19400   0.00000  Uiso   1.00
Ni10   Ni    0.08000   0.25000   0.81100   0.00000  Uiso   1.00
Ni11   Ni    0.36700   0.25000   0.94100   0.00000  Uiso   1.00
Ni12   Ni    0.03100   0.25000   0.51700   0.00000  Uiso   1.00
loop_
_geom_bond_atom_site_label_1
_geom_bond_atom_site_label_2
_geom_bond_distance
_geom_bond_site_symmetry_2
_ccdc_geom_bond_type
Ni1    Ni8     2.662   1_565 S
Ni1    Ni9     2.524   1_565 S
Ni1    Ni11    2.658   3_656 S
Ni1    Ni12    2.665   2_564 S
Ni1    Ni1     2.377   7_575 S
Ni1    Ni5     2.497   4_565 S
Ni1    Ni1     2.363   7_565 S
Ni1    Ni12    2.687   4_565 S
Ni1    Ni3     2.433   4_565 S
Ni1    Ni7     2.434   3_656 S
Ni1    Ni10    2.358   2_564 S
Ni2    Ni5     2.543   .     S
Ni2    Ni4     2.544   .     S
Ni2    Ni2     2.370   7     S
Ni2    Ni2     2.370   7_545 S
Ni2    Ni3     2.619   2     S
Ni2    Ni10    2.613   2_554 S
Ni2    Ni4     2.712   2     S
Ni3    Ni4     2.395   .     S
Ni3    Ni5     2.491   .     S
Ni3    Ni10    2.399   1_554 S
Ni3    Ni1     2.433   4_465 S
Ni3    Ni1     2.433   6_445 S
Ni3    Ni2     2.619   2_554 S
Ni3    Ni2     2.619   8_554 S
Ni3    Ni7     2.620   2_564 S
Ni3    Ni7     2.620   2_554 S
Ni4    Ni5     2.331   .     S
Ni4    Ni9     2.693   .     S
Ni4    Ni2     2.544   7     S
Ni4    Ni11    2.676   1_554 S
Ni4    Ni2     2.712   2_554 S
Ni4    Ni2     2.712   8_554 S
Ni4    Ni6     2.629   2_564 S
Ni4    Ni6     2.629   2_554 S
Ni5    Ni6     2.438   .     S
Ni5    Ni12    2.717   .     S
Ni5    Ni2     2.543   7     S
Ni5    Ni1     2.497   4_465 S
Ni5    Ni1     2.497   6_445 S
Ni5    Ni11    2.597   2_564 S
Ni5    Ni11    2.597   2_554 S
Ni6    Ni10    2.630   .     S
Ni6    Ni12    2.724   .     S
Ni6    Ni4     2.629   2_565 S
Ni6    Ni4     2.629   2     S
Ni7    Ni8     2.587   .     S
Ni7    Ni11    2.479   .     S
Ni7    Ni1     2.434   3_646 S
Ni7    Ni1     2.434   5_666 S
Ni7    Ni3     2.620   2_565 S
Ni7    Ni3     2.620   2     S
Ni8    Ni9     2.494   .     S
Ni8    Ni1     2.662   1_545 S
Ni8    Ni1     2.662   7_565 S
Ni8    Ni10    2.767   2_564 S
Ni8    Ni10    2.767   2_554 S
Ni9    Ni1     2.524   1_545 S
Ni9    Ni1     2.524   7_565 S
Ni9    Ni11    2.385   1_554 S
Ni9    Ni10    2.602   2_564 S
Ni9    Ni10    2.602   2_554 S
Ni10   Ni12    2.779   .     S
Ni10   Ni3     2.399   1_556 S
Ni10   Ni1     2.358   2_565 S
Ni10   Ni1     2.358   8_545 S
Ni10   Ni2     2.613   2     S
Ni10   Ni2     2.613   8     S
Ni10   Ni8     2.767   2_565 S
Ni10   Ni8     2.767   2     S
Ni10   Ni9     2.602   2_565 S
Ni10   Ni9     2.602   2     S
Ni11   Ni9     2.385   1_556 S
Ni11   Ni4     2.676   1_556 S
Ni11   Ni1     2.658   3_646 S
Ni11   Ni1     2.658   5_666 S
Ni11   Ni5     2.597   2_565 S
Ni11   Ni5     2.597   2     S
Ni12   Ni1     2.665   2_565 S
Ni12   Ni1     2.665   8_545 S
Ni12   Ni1     2.687   4_465 S
Ni12   Ni1     2.687   6_445 S
Ni12   Ni12    2.610   3_556 S
Ni12   Ni12    2.610   3_546 S
