# Supplementary material for: Atomistic mechanism of phase transformation between topologically close-packed complex intermetallics
Source: Nat Commun. 2022 May 5;13:2487. doi: 10.1038/s41467-022-30040-0 (PMC9072387; doi:10.1038/s41467-022-30040-0)
Supplement: Supplementary file 8 — Supplementary Data 5 [file 41467_2022_30040_MOESM8_ESM.cif]

#======================================================================

# CRYSTAL DATA

#----------------------------------------------------------------------

data_VESTA_phase_1


_pd_phase_name                         'CIF file                              '
_cell_length_a                         4.74310
_cell_length_b                         8.93620
_cell_length_c                         28.64410
_cell_angle_alpha                      90
_cell_angle_beta                       90
_cell_angle_gamma                      90
_symmetry_space_group_name_H-M         'P 1'
_symmetry_Int_Tables_number            1

loop_
_symmetry_equiv_pos_as_xyz
   'x, y, z'

loop_
   _atom_site_label
   _atom_site_occupancy
   _atom_site_fract_x
   _atom_site_fract_y
   _atom_site_fract_z
   _atom_site_adp_type
   _atom_site_B_iso_or_equiv
   _atom_site_type_symbol
   Co1      1.0    1.00000      0.47869      0.14296     Biso  1.000  Co
   Co2      1.0    0.50000      0.34194      0.28282     Biso  1.000  Co
   Co3      1.0    1.00000      0.23037      0.17208     Biso  1.000  Co
   Co4      1.0    0.50000      0.08310      0.30743     Biso  1.000  Co
   Co5      1.0    1.00000      0.74648      0.12007     Biso  1.000  Co
   Co6      1.0    0.50000      0.60059      0.25872     Biso  1.000  Co
   Co7      1.0    0.25655      0.29023      0.10371     Biso  1.000  Co
   Co8      1.0    0.74977      0.15418      0.23966     Biso  1.000  Co
   Co9      1.0    0.75049      0.66651      0.18985     Biso  1.000  Co
   Co10     1.0    0.24701      0.52286      0.32730     Biso  1.000  Co
   Co11     1.0    0.74345      0.29023      0.10371     Biso  1.000  Co
   Co12     1.0    0.25023      0.15418      0.23966     Biso  1.000  Co
   Co13     1.0    0.24951      0.66651      0.18985     Biso  1.000  Co
   Co14     1.0    0.75299      0.52286      0.32730     Biso  1.000  Co
   Co15     1.0    0.50000      0.84242      0.42050     Biso  1.000  Co
   Co16     1.0    1.00000      0.97989      0.56038     Biso  1.000  Co
   Co17     1.0    0.50000      0.10109      0.44465     Biso  1.000  Co
   Co18     1.0    1.00000      0.24771      0.58325     Biso  1.000  Co
   Co19     1.0    0.50000      0.58350      0.39589     Biso  1.000  Co
   Co20     1.0    1.00000      0.73152      0.53121     Biso  1.000  Co
   Co21     1.0    0.24698      0.02314      0.37604     Biso  1.000  Co
   Co22     1.0    0.75048      0.16755      0.51347     Biso  1.000  Co
   Co23     1.0    0.74978      0.65482      0.46366     Biso  1.000  Co
   Co24     1.0    0.25656      0.79147      0.59961     Biso  1.000  Co
   Co25     1.0    0.75302      0.02314      0.37604     Biso  1.000  Co
   Co26     1.0    0.24952      0.16755      0.51347     Biso  1.000  Co
   Co27     1.0    0.25021      0.65482      0.46366     Biso  1.000  Co
   Co28     1.0    0.74344      0.79147      0.59961     Biso  1.000  Co
   W1       1.0    1.00000      0.92974      0.19194     Biso  1.000  W
   W2       1.0    0.50000      0.79093      0.32931     Biso  1.000  W
   W3       1.0    0.00000      0.03262      0.10976     Biso  1.000  W
   W4       1.0    0.50000      0.88878      0.23740     Biso  1.000  W
   W5       1.0    0.50000      0.55814      0.11774     Biso  1.000  W
   W6       1.0    1.00000      0.42692      0.24252     Biso  1.000  W
   W7       1.0    0.50000      0.39216      0.19181     Biso  1.000  W
   W8       1.0    1.00000      0.25573      0.32428     Biso  1.000  W
   W9       1.0    0.50000      0.84483      0.13363     Biso  1.000  W
   W10      1.0    1.00000      0.70658      0.27148     Biso  1.000  W
   W11      1.0    0.50000      0.11162      0.15903     Biso  1.000  W
   W12      1.0    1.00000      0.97250      0.29734     Biso  1.000  W
   W13      1.0    0.50000      0.38946      0.46591     Biso  1.000  W
   W14      1.0    1.00000      0.53397      0.59357     Biso  1.000  W
   W15      1.0    0.50000      0.29109      0.37402     Biso  1.000  W
   W16      1.0    1.00000      0.43076      0.51141     Biso  1.000  W
   W17      1.0    1.00000      0.75595      0.37903     Biso  1.000  W
   W18      1.0    0.50000      0.89319      0.51154     Biso  1.000  W
   W19      1.0    1.00000      0.92751      0.46078     Biso  1.000  W
   W20      1.0    0.50000      0.05932      0.58560     Biso  1.000  W
   W21      1.0    1.00000      0.47285      0.40601     Biso  1.000  W
   W22      1.0    0.50000      0.61269      0.54429     Biso  1.000  W
   W23      1.0    1.00000      0.20705      0.43186     Biso  1.000  W
   W24      1.0    0.50000      0.34599      0.56970     Biso  1.000  W
