# Supplementary material for: Atomistic mechanism of phase transformation between topologically close-packed complex intermetallics
Source: Nat Commun. 2022 May 5;13:2487. doi: 10.1038/s41467-022-30040-0 (PMC9072387; doi:10.1038/s41467-022-30040-0)
Supplement: Supplementary file 11 — Supplementary Data 8 [file 41467_2022_30040_MOESM11_ESM.cif]

data_CONTCAR\(3)
_audit_creation_date              2021-11-29
_audit_creation_method            'Materials Studio'
_symmetry_space_group_name_H-M    'P1'
_symmetry_Int_Tables_number       1
_symmetry_cell_setting            triclinic
loop_
_symmetry_equiv_pos_as_xyz
  x,y,z
_cell_length_a                    8.9362
_cell_length_b                    4.7431
_cell_length_c                    35.9661
_cell_angle_alpha                 90.0000
_cell_angle_beta                  90.0000
_cell_angle_gamma                 90.0000
loop_
_atom_site_label
_atom_site_type_symbol
_atom_site_fract_x
_atom_site_fract_y
_atom_site_fract_z
_atom_site_U_iso_or_equiv
_atom_site_adp_type
_atom_site_occupancy
Co1    Co    1.08045   0.50000   0.11409   0.01267  Uiso   1.00
Co2    Co    0.94328   0.00000   0.22555   0.01267  Uiso   1.00
Co3    Co    0.83221   0.50000   0.13723   0.01267  Uiso   1.00
Co4    Co    0.68466   0.00000   0.24501   0.01267  Uiso   1.00
Co5    Co    0.34809   0.50000   0.09586   0.01267  Uiso   1.00
Co6    Co    1.20197   0.00000   0.20625   0.01267  Uiso   1.00
Co7    Co    0.89208   0.24351   0.08279   0.01267  Uiso   1.00
Co8    Co    0.75586   0.75017   0.19102   0.01267  Uiso   1.00
Co9    Co    0.26823   0.74957   0.15143   0.01267  Uiso   1.00
Co10   Co    1.12406   0.25327   0.26082   0.01267  Uiso   1.00
Co11   Co    0.89208   0.75650   0.08279   0.01267  Uiso   1.00
Co12   Co    0.75586   0.24983   0.19102   0.01267  Uiso   1.00
Co13   Co    0.26823   0.25044   0.15143   0.01267  Uiso   1.00
Co14   Co    1.12406   0.74673   0.26082   0.01267  Uiso   1.00
Co15   Co    0.58012   0.50000   0.44249   0.01267  Uiso   1.00
Co16   Co    0.44342   0.00000   0.33509   0.01267  Uiso   1.00
Co17   Co    0.32481   0.50000   0.42378   0.01267  Uiso   1.00
Co18   Co    1.18446   0.00000   0.31521   0.01267  Uiso   1.00
Co19   Co    0.83908   0.50000   0.46235   0.01267  Uiso   1.00
Co20   Co    0.69878   0.00000   0.35379   0.01267  Uiso   1.00
Co21   Co    0.39935   0.75352   0.47818   0.01267  Uiso   1.00
Co22   Co    0.25689   0.24926   0.36947   0.01267  Uiso   1.00
Co23   Co    0.76664   0.25074   0.40810   0.01267  Uiso   1.00
Co24   Co    0.62415   0.74649   0.29939   0.01267  Uiso   1.00
Co25   Co    0.39935   0.24648   0.47818   0.01267  Uiso   1.00
Co26   Co    0.25689   0.75074   0.36947   0.01267  Uiso   1.00
Co27   Co    0.76664   0.74927   0.40810   0.01267  Uiso   1.00
Co28   Co    0.62415   0.25351   0.29939   0.01267  Uiso   1.00
Co29   Co    1.08005   0.50000   0.55203   0.01267  Uiso   1.00
Co30   Co    0.94290   0.00000   0.66345   0.01267  Uiso   1.00
Co31   Co    0.82135   0.50000   0.57131   0.01267  Uiso   1.00
Co32   Co    0.67524   0.00000   0.68171   0.01267  Uiso   1.00
Co33   Co    0.33869   0.50000   0.53256   0.01267  Uiso   1.00
Co34   Co    1.19120   0.00000   0.64035   0.01267  Uiso   1.00
Co35   Co    0.89936   0.24673   0.51674   0.01267  Uiso   1.00
Co36   Co    0.75511   0.75043   0.62613   0.01267  Uiso   1.00
Co37   Co    0.26748   0.74985   0.58655   0.01267  Uiso   1.00
Co38   Co    1.13125   0.25646   0.69478   0.01267  Uiso   1.00
Co39   Co    0.89936   0.75327   0.51674   0.01267  Uiso   1.00
Co40   Co    0.75511   0.24957   0.62613   0.01267  Uiso   1.00
Co41   Co    0.26748   0.25016   0.58655   0.01267  Uiso   1.00
Co42   Co    1.13124   0.74354   0.69478   0.01267  Uiso   1.00
W1     W     0.53145   0.50000   0.15303   0.01267  Uiso   1.00
W2     W     0.39226   0.00000   0.26257   0.01267  Uiso   1.00
W3     W     0.63437   0.50000   0.08758   0.01267  Uiso   1.00
W4     W     0.49031   0.00000   0.18932   0.01267  Uiso   1.00
W5     W     1.15967   0.00000   0.09398   0.01267  Uiso   1.00
W6     W     1.02821   0.50000   0.19338   0.01267  Uiso   1.00
W7     W     0.99385   0.00000   0.15298   0.01267  Uiso   1.00
W8     W     0.85697   0.50000   0.25860   0.01267  Uiso   1.00
W9     W     0.44660   0.00000   0.10666   0.01267  Uiso   1.00
W10    W     0.30769   0.50000   0.21640   0.01267  Uiso   1.00
W11    W     0.71344   0.00000   0.12680   0.01267  Uiso   1.00
W12    W     0.57386   0.50000   0.23676   0.01267  Uiso   1.00
W13    W     1.03147   0.50000   0.40686   0.01267  Uiso   1.00
W14    W     0.89174   0.00000   0.29828   0.01267  Uiso   1.00
W15    W     1.13177   0.50000   0.47928   0.01267  Uiso   1.00
W16    W     0.99213   0.00000   0.37071   0.01267  Uiso   1.00
W17    W     0.66575   0.00000   0.47560   0.01267  Uiso   1.00
W18    W     0.52496   0.50000   0.36761   0.01267  Uiso   1.00
W19    W     0.49858   0.00000   0.40995   0.01267  Uiso   1.00
W20    W     0.35771   0.50000   0.30197   0.01267  Uiso   1.00
W21    W     0.94913   0.00000   0.45382   0.01267  Uiso   1.00
W22    W     0.80674   0.50000   0.34443   0.01267  Uiso   1.00
W23    W     1.21685   0.00000   0.43313   0.01267  Uiso   1.00
W24    W     1.07445   0.50000   0.32375   0.01267  Uiso   1.00
W25    W     0.53305   0.50000   0.58824   0.01267  Uiso   1.00
W26    W     0.38915   0.00000   0.68999   0.01267  Uiso   1.00
W27    W     0.63110   0.50000   0.51500   0.01267  Uiso   1.00
W28    W     0.49198   0.00000   0.62454   0.01267  Uiso   1.00
W29    W     1.16639   0.00000   0.51897   0.01267  Uiso   1.00
W30    W     1.02962   0.50000   0.62457   0.01267  Uiso   1.00
W31    W     0.99520   0.00000   0.58419   0.01267  Uiso   1.00
W32    W     0.86378   0.50000   0.68357   0.01267  Uiso   1.00
W33    W     0.44959   0.00000   0.54081   0.01267  Uiso   1.00
W34    W     0.30996   0.50000   0.65076   0.01267  Uiso   1.00
W35    W     0.71577   0.00000   0.56115   0.01267  Uiso   1.00
W36    W     0.57684   0.50000   0.67090   0.01267  Uiso   1.00
